# Supplementary material for: p75NTR prevents the onset of cerebellar granule cell migration via RhoA activation
Source: eLife. 2022 Aug 30;11:e79934. doi: 10.7554/eLife.79934 (PMC9427104; doi:10.7554/eLife.79934)
Supplement: Figure 2—source data 3. [file elife-79934-fig2-data3.zip]

Archive with 4 entries (4 files):
- Figure 2 - Source Data 3/RAW Actin.TIF
- Figure 2 - Source Data 3/RAW p75.TIF
- Figure 2 - Source Data 3/RAW PCNA.TIF
- Figure 2 - Source Data 3/WB Figure 2 Shh Dose response.tif
