# Supplementary material for: p75NTR prevents the onset of cerebellar granule cell migration via RhoA activation
Source: eLife. 2022 Aug 30;11:e79934. doi: 10.7554/eLife.79934 (PMC9427104; doi:10.7554/eLife.79934)
Supplement: Figure 3—source code 1. [file elife-79934-fig3-code1.zip]

Archive with 1 entries (1 files):
- 02-05-2022-RA-eLife-79934/ImageJ macro to count TUJ1 in the processes.txt
