# Supplementary material for: p75NTR prevents the onset of cerebellar granule cell migration via RhoA activation
Source: eLife. 2022 Aug 30;11:e79934. doi: 10.7554/eLife.79934 (PMC9427104; doi:10.7554/eLife.79934)
Supplement: Figure 4—source data 1. [file elife-79934-fig4-data1.xlsx]

## Sheet: Ki67+GFP-GFP
	Ctrl-GFP				p75-GFP
NT 48h	2.22	2.22	9.09	5.34	9.17	0.91	4.9	5.01
SAG 48h	25.62	26.06	37.95	33.39	37.5	22.38	21.9	21.29
NT24+ SAG 24h	5.26	4.81	12.19	16.28	4.76	8.87	12.88	10.1
Table Analyzed	GFP+Ki67/GFP
Two-way ANOVA	Ordinary
Alpha	0.05
Source of Variation	% of total variation	P value	P value summary	Significant?
Interaction	1.081	0.5584	ns	No
TRANSFECTION	82.17	< 0.0001	****	Yes
TREATMENT	0.5986	0.4248	ns	No
ANOVA table	SS	DF	MS	F (DFn	DFd)	P value
Interaction	32.42	2	16.21	F (2	18) = 0.6020	P = 0.5584
TRANSFECTION	2465	2	1232	F (2	18) = 45.77	P < 0.0001
TREATMENT	17.96	1	17.96	F (1	18) = 0.6670	P = 0.4248
Residual	484.6	18	26.92
Number of missing values	0
Compare cell means regardless of rows and columns
Number of families	1
Number of comparisons per family	15
Alpha	0.05
Tukey's multiple comparisons test	Mean Diff.	95% CI of diff.	Significant?	Summary
NT 48h:Ctrl-GFP vs. NT 48h:p75-GFP	-0.28	-11.94 to 11.38	No	ns
NT 48h:Ctrl-GFP vs. SAG 48h:Ctrl-GFP	-26.04	-37.70 to -14.38	Yes	****
NT 48h:Ctrl-GFP vs. SAG 48h:p75-GFP	-21.05	-32.71 to -9.390	Yes	***
NT 48h:Ctrl-GFP vs. NT24+:Ctrl-GFP	-4.918	-16.58 to 6.743	No	ns
NT 48h:Ctrl-GFP vs. NT24+:p75-GFP	-4.435	-16.10 to 7.225	No	ns
NT 48h:p75-GFP vs. SAG 48h:Ctrl-GFP	-25.76	-37.42 to -14.10	Yes	****
NT 48h:p75-GFP vs. SAG 48h:p75-GFP	-20.77	-32.43 to -9.110	Yes	***
NT 48h:p75-GFP vs. NT24+:Ctrl-GFP	-4.638	-16.30 to 7.023	No	ns
NT 48h:p75-GFP vs. NT24+:p75-GFP	-4.155	-15.82 to 7.505	No	ns
SAG 48h:Ctrl-GFP vs. SAG 48h:p75-GFP	4.988	-6.673 to 16.65	No	ns
SAG 48h:Ctrl-GFP vs. NT24+:Ctrl-GFP	21.12	9.460 to 32.78	Yes	***
SAG 48h:Ctrl-GFP vs. NT24+:p75-GFP	21.6	9.942 to 33.26	Yes	***
SAG 48h:p75-GFP vs. NT24+:Ctrl-GFP	16.13	4.472 to 27.79	Yes	**
SAG 48h:p75-GFP vs. NT24+:p75-GFP	16.62	4.955 to 28.28	Yes	**
NT24+:Ctrl-GFP vs. NT24+:p75-GFP	0.4825	-11.18 to 12.14	No	ns
Test details	Mean 1	Mean 2	Mean Diff.	SE of diff.	N1	N2	q	DF
NT 48h:Ctrl-GFP vs. NT 48h:p75-GFP	4.718	4.998	-0.28	3.669	4	4	0.1079	18
NT 48h:Ctrl-GFP vs. SAG 48h:Ctrl-GFP	4.718	30.76	-26.04	3.669	4	4	10.04	18
NT 48h:Ctrl-GFP vs. SAG 48h:p75-GFP	4.718	25.77	-21.05	3.669	4	4	8.114	18
NT 48h:Ctrl-GFP vs. NT24+:Ctrl-GFP	4.718	9.635	-4.918	3.669	4	4	1.895	18
NT 48h:Ctrl-GFP vs. NT24+:p75-GFP	4.718	9.153	-4.435	3.669	4	4	1.709	18
NT 48h:p75-GFP vs. SAG 48h:Ctrl-GFP	4.998	30.76	-25.76	3.669	4	4	9.928	18
NT 48h:p75-GFP vs. SAG 48h:p75-GFP	4.998	25.77	-20.77	3.669	4	4	8.006	18
NT 48h:p75-GFP vs. NT24+:Ctrl-GFP	4.998	9.635	-4.638	3.669	4	4	1.787	18
NT 48h:p75-GFP vs. NT24+:p75-GFP	4.998	9.153	-4.155	3.669	4	4	1.602	18
SAG 48h:Ctrl-GFP vs. SAG 48h:p75-GFP	30.76	25.77	4.988	3.669	4	4	1.922	18
SAG 48h:Ctrl-GFP vs. NT24+:Ctrl-GFP	30.76	9.635	21.12	3.669	4	4	8.141	18
SAG 48h:Ctrl-GFP vs. NT24+:p75-GFP	30.76	9.153	21.6	3.669	4	4	8.327	18
SAG 48h:p75-GFP vs. NT24+:Ctrl-GFP	25.77	9.635	16.13	3.669	4	4	6.218	18
SAG 48h:p75-GFP vs. NT24+:p75-GFP	25.77	9.153	16.62	3.669	4	4	6.404	18
NT24+:Ctrl-GFP vs. NT24+:p75-GFP	9.635	9.153	0.4825	3.669	4	4	0.186	18

## Sheet: Ki67-Dapi
	Ctrl-GFP				p75-GFP
NT 48h	7.84	7.84	12.39	9.48	5.47	6.98	6.9	10.81
SAG 48h	51.22	62.25	50.42	47.81	56.11	48.24	52.82	41.47
NT24+SAG 24h	12.93	14.2	15.12	11.33	13.61	15.02	13.93	9.71
Table Analyzed	Ki67/Dapi
Two-way ANOVA	Ordinary
Alpha	0.05
Source of Variation	% of total variation	P value	P value summary	Significant?
Interaction	0.09444	0.7725	ns	No
TRANSFECTION	96.44	< 0.0001	****	Yes
TREATMENT	0.2158	0.2884	ns	No
ANOVA table	SS	DF	MS	F (DFn	DFd)	P value
Interaction	8.632	2	4.316	F (2	18) = 0.2618	P = 0.7725
TRANSFECTION	8815	2	4408	F (2	18) = 267.4	P < 0.0001
TREATMENT	19.73	1	19.73	F (1	18) = 1.197	P = 0.2884
Residual	296.7	18	16.48
Number of missing values	0
Compare cell means regardless of rows and columns
Number of families	1
Number of comparisons per family	15
Alpha	0.05
Tukey's multiple comparisons test	Mean Diff.	95% CI of diff.	Significant?	Summary
NT 48h:Ctrl-GFP vs. NT 48h:p75-GFP	1.848	-7.276 to 10.97	No	ns
NT 48h:Ctrl-GFP vs. SAG 48h:Ctrl-GFP	-43.54	-52.66 to -34.41	Yes	****
NT 48h:Ctrl-GFP vs. SAG 48h:p75-GFP	-40.27	-49.40 to -31.15	Yes	****
NT 48h:Ctrl-GFP vs. NT24+:Ctrl-GFP	-4.008	-13.13 to 5.116	No	ns
NT 48h:Ctrl-GFP vs. NT24+:p75-GFP	-3.68	-12.80 to 5.444	No	ns
NT 48h:p75-GFP vs. SAG 48h:Ctrl-GFP	-45.39	-54.51 to -36.26	Yes	****
NT 48h:p75-GFP vs. SAG 48h:p75-GFP	-42.12	-51.24 to -33.00	Yes	****
NT 48h:p75-GFP vs. NT24+:Ctrl-GFP	-5.855	-14.98 to 3.269	No	ns
NT 48h:p75-GFP vs. NT24+:p75-GFP	-5.528	-14.65 to 3.596	No	ns
SAG 48h:Ctrl-GFP vs. SAG 48h:p75-GFP	3.265	-5.859 to 12.39	No	ns
SAG 48h:Ctrl-GFP vs. NT24+:Ctrl-GFP	39.53	30.41 to 48.65	Yes	****
SAG 48h:Ctrl-GFP vs. NT24+:p75-GFP	39.86	30.73 to 48.98	Yes	****
SAG 48h:p75-GFP vs. NT24+:Ctrl-GFP	36.27	27.14 to 45.39	Yes	****
SAG 48h:p75-GFP vs. NT24+:p75-GFP	36.59	27.47 to 45.72	Yes	****
NT24+:Ctrl-GFP vs. NT24+:p75-GFP	0.3275	-8.796 to 9.451	No	ns
Test details	Mean 1	Mean 2	Mean Diff.	SE of diff.	N1	N2	q	DF
NT 48h:Ctrl-GFP vs. NT 48h:p75-GFP	9.388	7.54	1.848	2.871	4	4	0.9101	18
NT 48h:Ctrl-GFP vs. SAG 48h:Ctrl-GFP	9.388	52.93	-43.54	2.871	4	4	21.45	18
NT 48h:Ctrl-GFP vs. SAG 48h:p75-GFP	9.388	49.66	-40.27	2.871	4	4	19.84	18
NT 48h:Ctrl-GFP vs. NT24+:Ctrl-GFP	9.388	13.4	-4.008	2.871	4	4	1.974	18
NT 48h:Ctrl-GFP vs. NT24+:p75-GFP	9.388	13.07	-3.68	2.871	4	4	1.813	18
NT 48h:p75-GFP vs. SAG 48h:Ctrl-GFP	7.54	52.93	-45.39	2.871	4	4	22.36	18
NT 48h:p75-GFP vs. SAG 48h:p75-GFP	7.54	49.66	-42.12	2.871	4	4	20.75	18
NT 48h:p75-GFP vs. NT24+:Ctrl-GFP	7.54	13.4	-5.855	2.871	4	4	2.884	18
NT 48h:p75-GFP vs. NT24+:p75-GFP	7.54	13.07	-5.528	2.871	4	4	2.723	18
SAG 48h:Ctrl-GFP vs. SAG 48h:p75-GFP	52.93	49.66	3.265	2.871	4	4	1.608	18
SAG 48h:Ctrl-GFP vs. NT24+:Ctrl-GFP	52.93	13.4	39.53	2.871	4	4	19.47	18
SAG 48h:Ctrl-GFP vs. NT24+:p75-GFP	52.93	13.07	39.86	2.871	4	4	19.63	18
SAG 48h:p75-GFP vs. NT24+:Ctrl-GFP	49.66	13.4	36.27	2.871	4	4	17.86	18
SAG 48h:p75-GFP vs. NT24+:p75-GFP	49.66	13.07	36.59	2.871	4	4	18.03	18
NT24+:Ctrl-GFP vs. NT24+:p75-GFP	13.4	13.07	0.3275	2.871	4	4	0.1613	18
